# Supplementary material for: Metabolic targeting of cancer associated fibroblasts overcomes T-cell exclusion and chemoresistance in soft-tissue sarcomas
Source: Nat Commun. 2024 Mar 20;15:2498. doi: 10.1038/s41467-024-46504-4 (PMC10954767; doi:10.1038/s41467-024-46504-4)
Supplement: Supplementary file 4 — Source Data [file 41467_2024_46504_MOESM4_ESM.xlsx]

## Sheet: Figure 1
Figure 1c
		% CD45+
	Ccne1+	12.8	11.3	13.9	12.5	16.5	12.8	13.8	9.36	8
	Vgll3+	18.3	24.8	15.4	33.2	26.3	48.8	30.7	21.4	27.7	34.6
		Relative CD4+/ CD45+
	Ccne1+	0.720531	0.999576	0.71132	1.13314	1.43543	1.68028	1.10978	0.59498	0.614966
	Vgll3+	0.936486	1.41416	0.979472	1.35918	1.88423	2.03351	5.41877	4.25178	3.78364	3.43719
		Relative CD8+/ CD45+
	Ccne1+	0.599226	1.12854	0.59288	1.01431	1.66504	1.00871	1.44139	0.749329	0.800565
	Vgll3+	1.08516	1.677	1.08943	2.45225	3.09174	2.84299	5.24189	1.0306	2.54674	2.46699
		Relative TAMs/ CD45+
	Ccne1+	1.39709	0.53039	0.673139	0.838164	1.56122	1.24214	1.16348	0.834195	0.760188
	Vgll3+	2.41324	3.06716	1.6694	1.69436	2.67464	4.41746	3.25566	2.31261	3.13966	4.17423
		Relative Monocyte/ CD45+
	Ccne1+	0.858507	0.949104	1.45935	0.744099	0.988938	1.04319	1.41327	0.895831	0.647707
	Vgll3+	0.723754	1.4409	0.831964	2.94419	1.32431	5.9691	2.01644	1.27365	1.22531	1.39139
		Relative NK Cells/ CD45+
	Ccne1+	0.835698	0.912145	0.552759	1.11288	1.58652	0.949422	1.20939	0.853566	0.987627
	Vgll3+	1.14048	1.73692	1.91035	5.89191	5.12007	6.51702	3.27532	2.53862	3.293	5.56348
Figure 1e
Margin
		CD8+/field
	Ccne1+	56	50	72	67	40	34	56	55
	Vgll3+	33	28	42	28	30	24	18	18
		CD4+/field
	Ccne1+	9	17	12	13	17	32	36	9
	Vgll3+	66	43	33	51	72	70	66	56
Figure 1f
Parenchyma
		CD8+/field
	Ccne1+	20	8	15	16	17	12	9	5
	Vgll3+	58	104	66	60	61	45	78	46
		CD4+/field
	Ccne1+	13	22	34	13	35	36	15	34
	Vgll3+	36	39	40	44	64	47	38	51
Figure 1g
Ccne1+ tumor volume
	CTRL					DOX
Day	Tumor Vol 1	Tumor Vol 2	Tumor Vol 3	Tumor Vol 4		Tumor Vol 1	Tumor Vol 2	Tumor Vol 3	Tumor Vol 4	Tumor Vol 5
8	108	108	108	126.75		168.75	126.75	108	171.5	171.5
10	147.875	171.5	171.5	126.75		196.875	137.312	108	196.875	171.5
12	210.938	240	196.875	210.938		183.75	171.5	159.25	183.75	171.5
14	210.938	256	224	210.938		240	147	108	196	256
18	256	256	240	256		225	168.75	182.812	169	325.125
21	364.5	500	428.688	451.25		171.5	225	220.5	500	304
24	428.688	695.75	428.688	550		405	245	256	256	665.5
26	451.25	826.562	451.25	661.5		496.375	256	307.062	288	976.562
Figure 1h
Vgll3+ tumor volume
	CTRL							DOX
Day	Tumor Vol 1	Tumor Vol 2	Tumor Vol 3	Tumor Vol 4	Tumor Vol 5			Tumor Vol 1	Tumor Vol 2	Tumor Vol 3	Tumor Vol 4	Tumor Vol 5	Tumor Vol 6	Tumor Vol 7
12	108	210.94	210.94	171.5	171.5			137.31	171.5	137.31	184.98	159.25	126.75	171.5
15	171.5	171.5	171.5	183.75	171.5			171.5	137.31	210.94	210.94	159.25	210.94	171.5
19	171.5	171.5	171.5	183.75	171.5			210.94	196	196	210.94	171.5	196	147.88
22	196.88	210.94	137.31	137.31	137.31			210.94	137.31	210.94	171.5	147.88	135	108
26	256	196	183.75	117	171.5			196	98.31	171.5	105.88	108	137.31	108
29	451.25	451.25	451.25	210.94	225			171.5	108	225	240	137.31	171.5	108
33	451.25	606.38	605	307.06	307.06			256	108	364.5	364.5	108	225	108
37	864	793.5	665.5	406.13	383.56			475	108	551.25	500	108	364.5	108

## Sheet: Figure S1
Figure S1c
Fold Change Ccne1 mRNA (relative to p53KO)							Fold Change Vgll3 mRNA (relative to p53KO)
p53KO	1	1	1	1			p53KO	1	1	1
p53KOCcne1+	5.59	6.2	5.56	7			p53KOVgll3+	3.35	4	5.51046
Figure S1e
Proliferation (relative to p53KO)
p53KO	1	1	1	1	1	1
p53KOCcne1+	2.18051	2.01112	2.08973	1.62584	2.05445	1.57472
p53KOVgll3+	0.8145	0.630562	0.802498	0.678331	0.701239	0.5792
Figure S1g
Tumor Mass (g)
Ccne1+	0.68	0.56	0.67	0.55	0.64
Vgll3+	0.72	0.48	0.35	0.27	0.24

## Sheet: Figure 3
Figure 3a
Absolute # CD90+ CAF
	Ccne1+	49812.8	50073.6	25579.2	49572	50096
	Vgll3+	149760	99622.4	30456	36294	24840
Figure 3b
Distance from CD90+ CAF to tumor front (um)
	Ccne1+	367.9	320.2	276.7	339.3	298	327.3	305.9	338.8	281.1	274.5	304.3	384.2	424	393.2	404.1	453.6
	Vgll3+	302.9	255.2	321.6	308.8	282	218.8	291.9	263.5	292.5	268.5	440.2	464.6	365.8
Figure 3i
GLUT1 MFI
	glyCAF	5699	6352	6768	7131	9357	8505	10333	13946
	non-glyCAF	2353	2527	3415	4075	3223	3265	3601	3840
Figure 3j
%glyCAF/CAF
	Ccne1+	30.1	33.9	30.5	40.3	34.9	33.6	45.7	63	64.1
	Vgll3+	22.4	37.3	15.2	20	21.3	16.4	22.7	17.8	31.2	19.5
Figure 3k
# CD73+ CD90+ cells at tumor margin (20x field)
	Ccne1+	37	49	32	26	22	21	10	19	16	10	25	19	31
	Vgll3+	4	4	10	3	16	13	5	0

## Sheet: Figure S3
Figure S3d
	Slc2a1 mRNA (log2FC)
glyCAF	0.968664	0.096488	0.822273	5.11127	2.07289	-0.01904	0.239128	1.29506	1.17566	3.81304	2.60884
non-glyCAF	0.474303	1.82404	0.717595	1.43229	0.663586	1.02404	0.297152	0.335827	1.55296	1.08542	-0.41549	0.089428	0.097508	-0.2058
	Nt5e mRNA (log2FC)
glyCAF	0.022866	1.02768	0.735797	-0.62076	4.02917	1.1967	0.016975	0.69441	0.501417
non-glyCAF	1.28252	0.600421	-1.53892	-2.85088	-2.88584	-4.54401	-0.90833	-1.76893	-0.3498
	Pkm mRNA (log2FC)
glyCAF	0.02839	0.45516	0.046093	0.442088	2.88898	0.778562	-0.03738	-0.75044	-0.0819
non-glyCAF	0.032361	0.055272	-0.51507	-0.21252	-0.3776	-0.9606	-0.78171	-0.95224	-0.60592
	Pgk1 mRNA (log2FC)
glyCAF	0.01252	0.329545	0.321657	0.574983	4.05103	1.26538	-0.02	-0.17	0.81
non-glyCAF	0.633656	0.04465	-0.96848	-0.51602	-0.83841	-1.32484	-0.09	-0.26	0.51
Figure S3e
	MFI 2-NBDG (relative to non-glyCAF)
glyCAF	1.25	0.987024	1.70849	1.92503	1.84922
non-glyCAF	1	1	1	1	1

## Sheet: Figure 4
Figure 4a
	MFI 2-NBDG in glyCAF (Relative to non-glyCAF =1 )
Ctrl	1.25	0.987024	1.70849	1.92503	1.84922
GLUT1i	1.19588	1.14146	0.736917	0.809816	1.17493
Figure 4c
# CD73+ CD90+ CD3- cells/20x field at tumor margin																		25
	Ctrl	18	29	26	21	24	18	17	34	25	21	27	19	16	21	26	29
	GLUT1i	0	5	0	2	1	1	5	0	3	4	5	7	3	5
Figure 4d
% CD73+ glyCAF/CAF
	Ctrl	21.2	17	23.3	33.8	28	30.1	33.9	30.5	40.3	34.9
	GLUT1i	22.7	7.42	16.4	13.4	16.7	13	12.5	26.8	28.3	24.3
Figure 4e
% CAF/Total
	Ctrl	2.75	5.43	2.48	2.25	2.82	1.86	1.63	1.46	1.53	1.55
	GLUT1i	5.6	3.59	4.95	3.58	5.29	4.08	7.78	2.54	2.68	3.2
Figure 4h
# CD8+ cells/20x field
	Ctrl								GLUT1i
Parenchyma	15	7	6	19	11	9			33	25	10	31	32	28	17	39
Margin	32	9	12	26	18	31	15		20	12	19	26	36	23	20	15
Figure 4i
Relative CD8+ T cells/dsRED tumor cells
Ctrl	0.67269	0.943181	0.568163	0.821678	0.545561	1.39424	0.461655	0.464292	0.26539	0.291752
GLUT1i	1.44631	0.615688	1.674	1.29104	0.740165	0.515423	2.24233	2.22357	0.792444	0.450675
Figure 4j
# CD8+ cells/20x field
	WT										Glut1-KD
Parenchyma	26	10	9	11	14	8	12	5	10		20	11	11	10	9	8	7	23	17	16
Margin	42	72	40	92	56	41	58	55	65		71	49	86	23	41	54	40	32	41	43
Figure 4k
Relative CD8+ T cells/dsRED tumor cells
WT	0.687273	0.331912	0.91248	0.554493	0.39084	0.743919	0.804148
Glut1-KD	0.4494	0.430192	0.815695	0.548171	0.344628	0.370742	0.859649	0.820312
Figure 4m
Distance to nearest CD8+ cell (um)
CD73+ CD90+	50.6	79.2	58.4	88.7	143.2	102.8	51.8	87.1	39	64.4	53.2	59.4	72.4	83	87.6	100	68.2	74.7	65.3	44.6	105.4	51.5	100.3
CD73- CD90+	255.8	79.1	83.7	107.1	80.2	190.2	194.6	106.7	81	92.4	70.8	93.1	197.3	144.4	96.8	127.9	75.4
CSF1R+	288.1	172.4	85.4	157.9	103.4	205.7	119.4	157	70.3	70.2	128.8	223.4	136.2	57.3	63.1	115.5	100.7	152	69	104.4	61.5	93.2	73.9	82.3

## Sheet: Figure S4
Figure S4a
Log2fc mRNA (ex vivo CD90+ CAF)
	Ctrl					GLUT1i
Nt5e	0.00385075	-0.701291	-0.160616	-0.42382		-3.81218	-4.69066	-3.82433	-4.04218
Slc2a1	0.00202988	0.045033	0.250761	0.355357		-0.42145	-2.65621	-2.98972	-3.25839
Ldha	-0.0015934	1.05238	1.5228	1.53531		0.690314	-0.879636	-0.36793	-0.175552
Pkm	-0.00170856	0.414896	-0.0943819	0.0770134		-0.101798	-0.412797	-0.447748	-0.7286
Figure S4b
Normalized count (mRNA) in myeloid cells
	NT						GLUT1i
Slc2a1	1357.53	1160.74	1560.29	862.364	1061.17		857.564	1111.6	909.845	888.591	1152.13
Pkm	4097.38	3443.57	4074.08	3673.23	3953.39		2879.94	4509.26	3400.04	3565.29	3649
Pgk1	2760.84	2293.06	2900.33	2437.91	2327.45		2016.33	3818.58	2479.51	3319.47	3206.24
Pgam1	2504.22	2114.57	2592.77	2066.27	1896.7		1986.14	2908.3	2456.35	2787.77	2542.68
Eno1	1785.87	1667.78	1974.44	1464.32	1364.75		1245.58	1408.4	1285.19	925.008	1241.39
Ldha	2448.89	2390.83	2677.53	2186.66	1906.27		2309.99	2946.49	2543.65	2572.91	2831.59
Hk1	523.74	411.546	443.686	365.098	500.498		355.557	373.981	318.327	325.938	488.57
Aldoa	2476.55	2200.97	2519.57	2044.03	1725.76		2023.88	2927.4	2303.71	2245.15	2546.2
Figure S4c
Normalized count (mRNA) in lymphocytes
	NT						GLUT1i
Slc2a1	24.2747	25.1567	24.7835	16.4113	20.8588		30.0999	24.8991	33.9114	17.4545	21.8297
Pkm	79.7597	47.9175	55.9627	53.3367	70.9201		57.2869	63.804	60.6835	76.1652	49.7233
Pgk1	66.4664	28.7505	35.976	21.8817	49.2269		40.7805	49.7983	47.2974	61.8842	31.5319
Pgam1	43.3477	28.1515	25.5829	30.0874	37.5459		33.0128	31.1239	42.8354	33.3223	25.468
Eno1	54.907	41.3288	48.7675	56.072	66.7483		38.8386	37.3487	37.481	49.19	37.5957
Ldha	74.558	53.3082	72.7515	82.0565	97.6194		54.374	79.366	72.2848	98.38	44.8723
Hk1	20.8069	18.568	24.7835	20.5141	24.1963		20.3902	31.1239	22.3101	14.281	23.0425
Aldoa	59.5308	38.933	45.5696	71.1157	54.233		37.8676	54.4668	51.7595	61.8842	30.3191
Figure S4g
Log2FC mRNA (Ex vivo Ccne1+ tumor cells)
	WT						Glut1-KD
Slc2a1	0.021685	-0.13548	1.41648	0.7782	1.29572		-0.65349	-0.90411	0.157596	-0.4467	-1.16312
Pkm	0.024942	-0.06462	0.358606	0.125043	-0.09139		-0.33217	-0.91057	-0.57143	-0.60333	-0.92494
Pgk1	0.033681	-0.47932	-0.23373	-0.63846	-0.3411		-1.51949	-1.86766	-1.63187	-1.44079	-1.61912

## Sheet: Figure 5
Figure 5a
ECAR (mpH/min)
Time (minutes)		glyCAF				non-glyCAF
1.31029		28.3759	13.8106	16.5332		3.23513	3.76716	8.11298	11.2133
7.77243		28.9457	21.3874	20.5715		7.25417	5.41379	8.90605	10.9406
14.2322		30.2098	22.6313	23.1762		10.6374	7.36597	13.064	12.4655
20.8045		53.5403	45.8631	49.2307		29.7258	22.3363	29.6599	27.647
27.2743		53.8773	44.5595	48.2216		29.8224	25.3242	29.2895	30.3833
33.7401		55.4327	45.9645	50.1073		30.3556	26.6124	29.8511	32.9284
40.3117		79.8986	72.9671	71.6999		44.6446	36.2466	46.1078	40.5323
46.786		80.7729	73.2315	72.9135		47.4971	41.291	49.0665	41.6625
53.2594		79.7648	73.8464	73.3009		47.9805	41.8833	49.0853	40.1318
59.8374		15.6831	17.3375	18.0944		8.58191	6.7085	10.9527	7.93532
66.3108		14.7437	16.0724	16.6361		7.91966	6.8727	8.77861	7.81726
72.7883		13.9732	15.6328	15.8623		6.60345	6.37597	7.7588	7.71498
Figure 5c
Transwell Migration Index
Ctrl	1	1	1.15152	1	1.07692	0.948718
BMDM	0.857143	0.928571	1	0.976744	0.581395	0.581395
Tumor	0.568627	0.705882	0.363636	0.454545
non-glyCAF	0.333333	0.372549	0.411765	0.5	0.409091
glyCAF	0.196078	0.137255	0.117647	0.090909	0.227273
Figure 5d
T cell Migration Index
	Ctrl							GLUT1i
WT glyCAF	0.242424	0.272727	0.181818	0.179487	0.179487	0.153846		0.363636	0.424242	0.484848	0.358974	0.410256	0.461538
Glut1-KD glyCAF	0.606061	0.454545	0.424242	0.358974	0.307692	0.410256		0.393939	0.515152	0.393939	0.358974	0.410256	0.358974
Figure 5f
MFI CXCL16 (RFU)
CD11b+	449	248	522	1743	1113	2024	1103	1790	1469	434	243	1589	3684	2338
glyCAF	1503	1172	4088	2606	3069	3133	1418	2121	2031	2017	921	3379	3368	1548
non-glyCAF	359	878	622	1390	758	921	602	918	672	585	624	640	135	417
Figure 5g
% CXCR6+ T cells
CD4+	19.5	11.1	25.2	43.8	32.4	35.2	33	28.4	40.7
CD8+	75	73.2	78.2	83.2	84.3	88.3	87.6	72.3	90.3
Figure 5h
MFI CXCL16 (RFU) in vitro CAF
WT	82695	77301	72747
Glut1-KD	66864	53340	54064
GLUT1i	45674	52448	53701
Cxcl16-KD	55543	59821	54430
Figure 5i
T cell Migration Index
Ctrl	1.09091	0.909091	1
WT glyCAF	0.272727	0.227273	0.170213
Glut1-KD glyCAF	0.636364	0.727273	0.468085
Cxcl16-KD glyCAF	0.818182	0.727273	0.744681
Figure 5k
Normalized Count (Cxcr6 mRNA) in Lymphoid Cells
NT	20.8069	5.39072	4.7968	8.20565	5.84048
GLUT1i	9.70964	3.11239	12.4937	9.52065	4.85106
Figure 5l
Normalized Count (Cxcl16 mRNA) in Myeloid Cells
NT	1464.37	1311.94	1428.66	1919.71	676.904
GLUT1i	1638.88	1811.02	1761.49	1746.23	1430.48
Figure 5n
T cell Migration Index
	WT					CXCR6-/-
Ctrl	1	1	0.790698	0.674419		0.651163	0.883721	1.16279	0.976744
WT glyCAF	0.186047	0.232558	0.162791	0.232558		0.465116	0.488372	0.55814	0.55814
Glut1-KD gyCAF	0.488372	0.651163	0.651163	0.651163		0.55814	0.511628	0.511628	0.488372
Figure 5q
# AT cells/field
WT	30	33	10	22	43	4	7	5	14	11	24	31	41	10	9	7	2	4	7	6	18	18	8	2	4
CXCR6-/-	65	42	49	50	38	56	50	48	37	52	103	41	42	61	66	118	62	55	112	60	35	66	79

## Sheet: Figure S5
Figure S5b
Tumor Volume (mm3)
Day		Ccne1+				CD90+ CAF
9		171.5	171.5	171.5		108	108	108
12		171.5	196.875	171.5		108	108	108
16		210.938	256	256		108	108	108
19		210.938	364.5	364.5		108	108	108
21		289	500	364.5		108	108	108
23		364.5	578.812	551.25		108	108	108
Figure S5c
Seahorse Glycolytic Rate Assay
	Glycolysis (ECAR mpH/min)
glyCAF	25.22	23.33	26.93
non-glyCAF	19.72	19.25	20.46
	Glycolytic Capacity (ECAR mpH/min)
glyCAF	50.56	50.6	49.74
non-glyCAF	36.86	33.93	36
	Glycolytic Reserve (ECAR mpH/min)
glyCAF	25.34	27.27	22.81
non-glyCAF	17.14	14.68	19.22
Figure S5d
2-NBDG FITC MFI (RFU)
glyCAF	8660	9233	9485
non-glyCAF	5221	5310	5836
Figure S5e
log2FC(mRNA)
	glyCAF			non-glyCAF
Slc2a1	1	1.25052		0.702916	0.633616
Nt5e	1.02842	1.00486		0.710149	0.714844
Pkm	0.98691	1.14351		0.76738	0.806357
Pgk1	0.996215	1.0665		0.486381	0.474593
Figure S5f
log2FC Slc2a1 mRNA
WT	0.97	0.85
Glut1-KD	0.23	0.23
Figure 5g
Log2FC
	WT			Glut1-KD			GLUT1i			Cxcl16-KD
Nt5e	0.995306	1.03346		0.25085	0.350603		0.637808	0.591855		1.56788	1.59543
Glut1	0.994461	0.918751		0.092979	0.144195		0.707436	0.621641		1.11895	1.51343
Cxcl16	0.993807	0.876023		0.104505	0.118783		0.494561	0.585839		0.36	0.418995
Figure 5h
	WT BMDM			Glut1-KD BMDM
Nt5e	1.02068	1.23502		0.635579	0.605732
Glut1	0.985773	1.12229		0.279191	0.342972
Cxcl16	1.01405	0.801597		1.08903	0.958415
Figure 5i
T cell Migration Index
	Ctrl							GLUT1i
WT BMDM	0.857143	0.928571	1	0.976744	0.581395	0.581395		1	1.07143	0.928571	0.744186	0.604651	0.697674
Glut1-KD BMDM	0.714286	0.714286	0.857143	0.72093	0.72093	0.651163		0.928571	0.785714	1	1	0.72093	0.767442

## Sheet: Figure 6
Figure 6b
Tumor Mass (g)
Ctrl	0.73	0.8	0.36	0.31	0.49	0.86	0.48	1.29	0.62	0.68	0.56	0.67	0.55	0.64
GLUT1i	0.9	0.54	0.3	0.27	0.19	0.87	0.83	0.44	0.67	0.46	0.56	0.46	0.29	0.68	0.33
Figure 6c
% dsRED+/Total
Ctrl	56.5	56.9	58.8	57.2	66.9	69.5	68.9	65.7	66.6	75.9	72.4	77.9	57.8	32.9
GLUT1i	52.6	53.8	68	49	60.7	76.9	57.2	62.2	62.2	75.6	63.4	58.5	45.6	58.2	26.5
Figure 6d
% dsRED+/Total
D	85.9	83.9	82.8
D+G	52.6	38.1	41.8
Figure 6e
Tumor Volume (mm3)
Day	Ctrl									DOX									DOX+GLUT1i
13	181.997	209.255	205.756	150.381	210.095	183.531	204.259	203.435		176.697	224.934	227.083	144.402	142.445	197.567	192.629	205.257		181.488	187.403	199.423	188.184	207.526	202.338	219.488	203.435
15	208.364	212.498	239.106	203	208	178.956	238.19	322.486		238.19	289.005	260.869	234.549	239.501	234.549	228.267	208.972		189.193	213.108	230.05	224.727	190.539	238.074	197.719	206.747
18	243.161	285.894	264.502	256.961	261.572	258.515	289.005	240.024		235.451	291.44	265.575	303.823	312.879	318.028	200.439	298.474		324.731	167.128	174.457	159.306	164.255	211.782	205.915	193.837
20	283.832	338.418	354.866	254.531	333.708	389.812	326.606	268.684		370.609	345.404	270.672	433.307	347.753	312.513	297.412	351.298		285.494	190.539	212.887	171.5	108	185.847	215.184	174.457
22	239.747	353.03	420.502	403.166	294.631	321.972	269.677	141.797		296.352	242.736	244.571	397.293	255.208	250.806	239.717	276.239		133.545	136.68	176.084	146.377	108	103.213	134.168	110.897
25	359.633	675.127	530.604	549.552	488.428	624.652	426.685	197.724		413.701	492.729	431.124	903.466	549.11	459.154	378.029	637.846		200.281	125.023	228.267	190.539	108	164.97	268.336	119.164
27	338.033	721.448	794.023	733.002	659.596	627.913	604.616	161.413		419.281	380.473	791.131	768.4	450.622	421.507	494.024	619.417		336.111	176.373	255.036	139.222	108	210.938	358.459	168.84
Figure 6f
Survival Curve
Group	Days	Ctrl	DOX	DOX+ GLUT1i
Ctrl	33	1
Ctrl	29	1
Ctrl	33	1
Ctrl	33	1
Ctrl	32	1
DOX	34		1
DOX	32		1
DOX	36		1
DOX	36		1
DOX	34		1
DOX+GLUT1i	38			1
DOX+GLUT1i	46			1
DOX+GLUT1i	46			1
DOX+GLUT1i	34			1
DOX+GLUT1i	46			1
Figure 6g
% of CD45+
	D (DOX)						D+G (DOX+GLUT1i)
CD4+	5.01	4.05	1.77	3.48	1.03		7.96	4.69	3.19	5.88	7.45
CD8+	7.05	4.09	2.73	3.01	1.41		17.2	6.29	4.6	10.5	6.69
Figure 6h
% PD1+/CD8+
D (DOX)	38.9	32.8	51.2	28.4	24.6
D+G (DOX+GLUT1i)	57.7	56.5	40.1	69.6	53.8
Figure 6j
# CD8+/field
	D (DOX)											D+G (DOX+GLUT1i)
Parenchyma	17	13	6	6	9	9	5	3	16			57	40	31	45	45	106	65	60	90	51
Margin	92	88	84	113	57	60	61	47	41	54		43	86	50	89	44	19	23	43	50	58
Figure 6k
# Gzmb+ CD8+/field
D (DOX)	30	10	8	4	12	7	3	2	12	11	9
D+G (DOX+GLUT1i)	75	88	122	42	36	31	56	66	50	26	17
Figure 6l
Tumor volume (mm3)
Day	IgG						anti-CD8
13	192.024	181.234	180.472	188.967	229.157		254.947	192.914	213.479	213.479	243.722	192.12
15	253.131	200.158	219.488	208.416	228.267		229.157	214.331	230.05	236.972	244.652	244.652
17	166.406	164.255	153.773	167.851	227.337		264.694	205.069	215.184	223.849	185.073	215.184
20	147.704	126.818	128.63	118.588	168.577		226.496	201.658	232.742	239.106	184.301	227.378
23	162.726	180.472	151.013	181.573	198.263		257.925	204.9	232.742	233.644	257.925	272.669
27	172.236	176.53	243.722	134.793	201.474		242.794	234.549	203.435	267.694	233.928	395.832
30	200.158	166.406	279.312	160.71	247.175		265.721	321.368	235.456	364.5	729.137	447.921
34	314.711	334.961	463.43	180.472	506.024		459.165	593.824	230.05	593.824	702.464	1206.62
38	396.241	582.951	756.477	279.738	711.914		1027.88	1282.86	583.211	983.611	1416.03	1131.79
41	828.908	1070.8	726.563	322.423	910.158		825.059	1706.09	780.448	1398.63	1909.16	1738.94

## Sheet: Figure S6
Figure S6a
# Gzmb+ CD8+/field
Ctrl	5	4	5	7	9	9	7	10	3	1	13	11	5	5
GLUT1i	11	11	5	7	6	3	5	7	2	5	3	5	8	2	3	2
DOX	30	10	8	4	12	7	3	2	12	11	9
D+G	75	88	122	42	36	31	56	66	50	26	17
Figure S6b
# CD4+ FOXP3+/field (Margin)
Ctrl	11	27	20	10	9	30	7	26	10	17	36
GLUT1i	20	8	22	28	26	30	22	36	43	40
DOX	46	5	36	11	14	45	14	34	34	27	92
D+G	13	33	21	19	12	53	26	26	18	1
# CD4+ FOXP3+/field (Parenchyma)
Ctrl	3	4	4	3	4	7	1	11	20	5	6	3
GLUT1i	5	8	4	1	12	11	0	1	4	7
DOX	37	2	6	2	6	11	9	8	5	7	6
D+G	4	8	1	7	7	3	4	16	7	4
Figure S6c
# CD4+ FOXP3-/field (Margin)
Ctrl	7	10	5	9	4	11	6	11	5	5	12
GLUT1i	9	11	11	8	13	7	10	14	8	13
DOX	13	4	12	7	6	17	10	9	14	21	30
D+G	8	9	11	9	17	19	21	13	10	6
# CD4+ FOXP3-/field (Parenchyma)
Ctrl	4	5	1	3	7	6	5	6	6	8	3	1
GLUT1i	3	4	3	4	10	10	3	6	5	12
DOX	16	6	8	6	10	17	11	14	12	6	14
D+G	6	13	5	8	7	9	10	6	7	7
